# Supplementary material for: Congenital tuberculosis in preterm infants in a high-burden setting in southwest China: a single-center cross-sectional study
Source: Front Pediatr. 2025 Nov 4;13:1657411. doi: 10.3389/fped.2025.1657411 (PMC12623397; doi:10.3389/fped.2025.1657411)
Supplement: Supplementary file 1 [file Supplementaryfile1.xls]

## Sheet: Sheet1
Supplementary File 1 Demographics of the CTB patients in this research
Gender	Frequency(n)	Proportions
Male	7	7/11
Female	4	4/11
Conception method
Assisted reproductive technology	7	7/11
Natural conception	4	4/11
Delivery method
Natural labor	4	4/11
Cesarean section	7	7/11
Mother TB diagnosed
After IVF-ET	7	7/11
After natural conception	4	4/11
Mother complications
Premature membrane rupture	9	9/11
Placenta previa	2	2/11
Pregnancy with diabetes	6	6/11
Mean birth weight, gestational age & age of onset
Ultra-premature born (27+5w）	3	3/11
Birth weight (g)	1080
Age of onset after birth (day)	65
Maternal tuberculosis	3
Early premature born (31+3w)	2	2/11
Birth weight (g)	1855
Age of onset after birth (day)	17
Maternal tuberculosis	2
Mid-term premature born (32w)	2	2/11
Birth weight (g)	1750
Age of onset after birth (day)	33.5
Maternal tuberculosis	1
Late premature born (34+2w)	4	4/11
Birth weight (g)	2050
Age of onset after birth (day)	35
Maternal tuberculosis	4
Median birth weight(g)	1716
Median age of onset(d)	32
No BCG vaccination	11	11/11
No PPD examination	11	11/11
Clinical Symptoms
Loss of appetite	11	11/11
Apnea	10	10/11
Polypnea	9	9/11
Cough	9	9/11
Low fever	8	8/11
Dyspnea	8	8/11
Cyanosis	7	7/11
Jaundice	5	5/11
Abdominal distension	5	5/11
Vomitting	3	3/11
Clinical Signs
Respiratory harshness	9	9/11
Pulmonary moist rales	6	6/11
Hepatomegaly	5	5/11
Splenomegaly	2	2/11
