# Supplementary material for: Congenital tuberculosis in preterm infants in a high-burden setting in southwest China: a single-center cross-sectional study
Source: Front Pediatr. 2025 Nov 4;13:1657411. doi: 10.3389/fped.2025.1657411 (PMC12623397; doi:10.3389/fped.2025.1657411)
Supplement: Supplementary file 2 [file Supplementaryfile2.xls]

## Sheet: Sheet1
Supplmentary File 2 Statistics of CTB cases by different time of blood examinations
	CTB pre-diagnosed Median (Min-Max) Mean ±SD (n=11)	CTB diagnosed Median (Min-Max) Mean ±SD (n=11)	CTB post-treatment Median (Min-Max) Mean ±SD (n=11)	P*,†	P*,#	P†,#
Blood analysis
White blood cell (109/L)	10.92 (7.66-30.34) 13.33±7.06	16.8 (2.9-33.57) 17.02±9.24	7.71 (4.2-20.2) 8.83±4.52	0.498	0.357	0.044*
Red blood cell (1012/L)	4.94 (4.53-5.33) 4.92±0.30	4.76 (4.51-5.30) 4.85±0.30	4.59 (3.24-5.15) 4.50±0.66	0.9	0.122	0.226
Hematocrit
Mean corpuscular volume (fL)	118.90 (111.10-121.90) 116.81±4.29	117.85 (110.40-124.10) 116.96±5.03	117.80 (110.60-126.20) 117.33±6.12	0.9	0.9	0.9
Mean corpuscular hemoglobin (pg)	34.10 (28.40-39.60) 34.24±3.55	33.15 (27.50-39.10) 32.06±4.01	33.10 (27.30-39.20) 32.17±3.89	0.423	0.459	0.9
Mean corpuscular hemoglobin concentration (g/L)	319.00 (306.00-332.00) 319.20±8.44	323.00 (308.00-342.00) 323.80±10.56	321.00 (305.00-342.00) 322.50±12.16	0.591	0.749	0.9
Thrombocyte (109/L)	253.00 (61.00-407.00) 262.50±102.65	119.00 (64.00-200.00) 125.40±46.93	271.00 (121.00-441.00) 270.8±113.71	0.007**	0.9	0.004**
Neutrophil (%)	53.50 (38.10-81.00) 58.49±16.59	56.50 (40.8-77.60) 57.07±13.63	44.30 (15.60-74.30) 46.70±17.82	0.9	0.248	0.336
Lymphocyte (%)	37.40 (26.30-42.20) 35.23±5.57	37.24 (29.31-43.00) 36.91±5.31	39.66 (29.40-53.30) 42.12±7.87	0.813	0.056	0.177
Monocyte (%)	5.85 (5.30-6.30) 5.80±0.36	7.75 (5.40-10.40) 7.62±1.68	4.04 (3.23-4.70) 3.979±0.55	0.002**	0.002**	0.001**
Red cell distribution width (%)	14.60 (10.40-16.90)14.13±2.37	14.95 (11.20-16.70) 14.51±1.86	15.65 (11.90-18.30) 15.13±2.11	0.9	0.549	0.777
C-reactive protein (mg/L)	8.05 (0.05-59.62) 16.91±22.80	69.63 (38.69-190.00) 86.69±50.06	7.07 (1.38-10.96) 6.43±3.29	0.001**	0.793	0.001**
Procalcitonin (ng/mL)	2.08 (0.68-9.22) 3.21±2.90	1.08 (0.52-1.87) 1.03±0.47	0.19 (0.06-0.33) 0.21±0.09	0.021*	0.001**	0.528
Anemia
Hemoglobin (g/L)	120.00 (91.00-142.00) 120.30±17.51	102.00 (86.00-124.00) 103.40±13.44	147.50 (107.00-200.00) 143.50±31.78	0.227	0.07	0.001**
Biochemical indicators (serum)
Total bilirubin (mg/dL)	15.80 (7.70-21.0) 15.38±4.09	11.50 (7.90-18.20) 12.04±3.15	10.70 (7.60-17.60) 11.17±2.80	0.089	0.026*	0.823
Direct bilirubin (mg/dL)	1.28 (0.59-1.78) 1.22±0.32	1.17 (0.53-3.90) 1.37±0.97	1.20 (0.27-1.60) 1.12±0.44	0.859	0.9	0.658
Indirect bilirubin (mg/dL)	14.36 (6.45-20.41) 14.16±4.22	10.20 (4.70-17.14) 10.67±3.57	9.48 (6.00-17.33) 10.05±3.13	0.103	0.047*	0.9
Alanine aminotransferase (U/L)	15.00 (10-29.00) 16.18±6.18	32.00 (16.00-147.00) 70.09±56.27	23.50 (11.00-176.00) 46.82±59.29	0.031*	0.297	0.491
Aspartate aminotransferase (U/L)	28.00 (12.00-178.00) 43.18±46.45	38.00 (16.00-229.00) 65.73±61.08	32.00 (21.00-161.00) 47.91±41.63	0.551	0.9	0.676
Total bile acid (μmol/L)	16.50 (10.50-73.70) 27.60±23.55	20.30 (12.10-179.80) 52.95±57.50	12.40 (6.40-209.20) 51.80±76.81	0.555	0.581	0.9
Albumin (g/L)	34.25 (26.20-39.50) 33.23±4.19	31.30 (21.60-39.50) 30.79±5.43	35.15 (31.60-40.80) 35.41±3.32	0.442	0.518	0.066
Electrolyte indicators
Potassium (mmol/L)	4.66 (2.75-5.62) 4.45±0.78	4.32 (2.70-5.41) 4.35±0.82	4.67 (3.71-5.34) 4.48±0.56	0.9	0.9	0.9
Sodium (mmol/L)	136.15 (128.50-141.00) 136.23±4.07	132.15 (121.40-139.40) 130.54±6.79	136.55 (129.6-140.6) 136.11±3.16	0.040*	0.9	0.045*
Chlorine (mmol/L)	104.70 (96.10-114.30) 104.99±5.08	102.20 (93.80-107.70) 101.84±4.38	104.85 (94.70-110.60) 103.81±4.55	0.305	0.829	0.613
Calcium (mmol/L)	2.27 (2.05-2.84) 2.33±0.28	1.97 (1.24-2.49) 1.91±0.47	2.34 (2.07-2.65) 2.33±0.18	0.022*	0.9	0.023*
Phosphorus (mmol/L)	2.07 (1.62-2.63) 2.09±0.35	2.10 (1.54-2.57) 2.10±0.37	2.18 (1.61-2.73) 2.19±0.39	0.9	0.803	0.82
Magnesium (mmol/L)	0.87 (0.69-1.14) 0.89±0.16	0.65 (0.41-1.05) 0.66±0.21	0.81 (0.68-1.13) 0.87±0.19	0.025*	0.9	0.044*
*,†: Comparison of CTB pre-diagnosed group and CTB-diagnosed group
*,#: Comparison of CTB pre-diagnosed group and CTB post-treated group
†,#: Comparison of the CTB-diagnosed group and CTB post-treated group
